# Supplementary material for: The Relationship Between Nutritional Status, Micronutrient Deficiency, and Disease Activity in IBD Patients: A Multicenter Cross-Sectional Study
Source: Nutrients. 2025 Aug 20;17(16):2690. doi: 10.3390/nu17162690 (PMC12389598; doi:10.3390/nu17162690)
Supplement: Supplementary file 1 [file nutrients-17-02690-s001.zip]

Archive with 1 entries (1 files):
- nutrients-3805970-supplementary.pdf
